# Supplementary material for: Postoperative Observation of Spaying with the Silicon Ring on the Ovaries in Heifers: A Retrospective Study in 28 Cases
Source: Vet Sci. 2022 Nov 21;9(11):643. doi: 10.3390/vetsci9110643 (PMC9696694; doi:10.3390/vetsci9110643)
Supplement: Supplementary file 1 [file vetsci-09-00643-s001.zip]

Archive with 1 entries (1 files):
- vetsci-1966148-supplementary.pdf
